# Supplementary material for: Bioinformatics and computational chemistry approaches to explore the mechanism of the anti-depressive effect of ligustilide
Source: Sci Rep. 2023 Apr 3;13:5417. doi: 10.1038/s41598-023-32495-7 (PMC10070278; doi:10.1038/s41598-023-32495-7)
Supplement: Supplementary file 1 — Supplementary Table S1. [file 41598_2023_32495_MOESM1_ESM.xls]

## Sheet: Sheet1
Database	Website	Time	Method
MalaCards	https://www.malacards.org/	2022/01	Search term: "depression"
GeneCards	https://www.genecards.org	2022/01	Search term: "depression"
DisGeNet	https://www.disgenet.org	2022/01	Search term: "depression"
ChEMBL	https://www.ebi.ac.uk/chembl/	2022/01	Search term: "Ligustilide"
ChemSpider	www.chemspider.com/Default.aspx	2022/01	Search term: "Ligustilide"
HERB	herb.ac.cn	2022/01	Search term: "Ligustilide"
PharmMapper	lilab-ecust.cn/pharmmapper/	2022/01	Molecular formula of "Ligustilide"
PubChem	https://pubchem.ncbi.nlm.nih.gov	2022/01	Search term: "Ligustilide"
TCMID	http://www.megabionet.org/tcmid	2022/01	Search term: "Ligustilide"
TCMSP	http://tcmspw.com/tcmsp.php	2022/01	Search term: "Ligustilide"
STRING	https://cn.string-db.org	2022/01	Search for multi-target proteins
PDB	https://www.rcsb.org	2022/01	Search terms: "AKT1, MAPK14, and ESR1 "
