# Supplementary material for: Bioinformatics and computational chemistry approaches to explore the mechanism of the anti-depressive effect of ligustilide
Source: Sci Rep. 2023 Apr 3;13:5417. doi: 10.1038/s41598-023-32495-7 (PMC10070278; doi:10.1038/s41598-023-32495-7)
Supplement: Supplementary file 2 — Supplementary Table S2. [file 41598_2023_32495_MOESM2_ESM.xls]

## Sheet: Sheet1
Table S2.The size and coordinates of the grid boxes and the docking parameters
receptor	center_x	center_y	center_z	size_x	size_y	size_z	modes	exhaustiveness	energy	range
AKT1	11.994	-13.672	-13.785	46	58	54	9	8	3
MAPK14	-5.56	5.913	-15.671	68	50	44	9	8	3
ESR1	-49.547	7.428	-50.831	44	52	42	9	8	3
AR	17.181	7.013	11.41	50	40	56	9	8	3
CASP3	7.669	-7.679	17.112	56	52	56	9	8	3
CCND1	-18.656	-2.634	21.603	108	104	118	9	8	3
CREBBP	-7.46	4.736	-8.03	31.7	31.7	31.7	9	8	3
EGF	-3.711	42.97	27.117	24.9	22.1	31.8	9	8	3
HIF1A	22.089	28.943	28.297	52	60	52	9	8	3
IL1B	13.069	13.405	-9.245	40.7611	35.4444	35.4444	9	8	3
IL2	5.116	27.492	14.216	35.2222	36.9833	44.0278	9	8	3
IL6	-0.289	-19.932	8.838	40.5	46.5	38.25	9	8	3
MAPK3	57.682	12.766	8.641	62	46	68	9	8	3
MYC	-84.442	14.533	-35.017	68	88	88	9	8	3
SRC	41.626	17.749	21.894	36.1611	31.4444	37.7333	9	8	3
STAT3	-2.228	19.133	24.623	103.25	103.25	91.7778	9	8	3
TLR4	19.722	-3.384	-35.23	52	96	76	9	8	3
TP53	98.382	83.249	-29.427	40	40	40	9	8	3
