# Supplementary material for: Bioinformatics and computational chemistry approaches to explore the mechanism of the anti-depressive effect of ligustilide
Source: Sci Rep. 2023 Apr 3;13:5417. doi: 10.1038/s41598-023-32495-7 (PMC10070278; doi:10.1038/s41598-023-32495-7)
Supplement: Supplementary file 3 — Supplementary Table S3. [file 41598_2023_32495_MOESM3_ESM.xls]

## Sheet: Sheet1
Table S3. The genes related to depression
Gene
CRH
CRHR1
DRD2
NR3C1
HTR2A
IL1B
IL6
NPY
NTRK2
BDNF
S100A10
S100B
SLC6A2
SLC6A4
TPH1
GSK3B
NGF
CHRM2
ADRA2A
DBH
DRD1
CRHBP
CRHR2
IL6R
PPP1R1B
HDAC5
PDE4D
TH
TPH2
CNR1
COMT
CREB1
CYP2D6
DRD4
ESR1
FKBP5
GAD1
DISC1
GRIN2B
HCRT
HTR1A
HTR2C
IFNG
IGF1
IDO1
AR
KCNK2
LEP
MAOA
NR3C2
MTHFR
OPRK1
OXTR
P2RX7
GAL
ABCB1
POMC
PTGS2
SLC6A3
TAC1
TNF
VEGFA
ARTN
IL1A
IL18
REN
CLOCK
GRIA1
CXCL8
CYP2C19
DRD3
PCLO
COX2
CACNA1C
BICC1
GFAP
HP
HTR1B
ARNTL
PDE4A
SLC18A2
TNFRSF1A
CNR2
AKT1
HTR3A
MAOB
NOS2
NOS3
PDE4B
MAPK3
BRCA1
FTO
PER2
CHRNA4
GNB3
TNFRSF1B
TRH
VGF
HOMER1
CARTPT
DPYSL2
AGT
DUSP1
FGFR1
GABRB3
GAP43
GLO1
MCHR1
GRIN2A
GRM7
HDAC2
NRG1
HSD11B1
HTR4
HTR7
APP
APRT
ATXN3
NCAM1
OPRM1
PDYN
RELN
PSEN1
RORA
SLC1A2
DTNBP1
PER3
CDKN2A
CHAT
ADCY5
ADCY7
CNTF
CRY2
FOS
ANKK1
DAOA
GH1
GPX1
GRIA3
GSTM1
GTS
HTT
STMN1
MTR
OXT
PDE1B
PMCH
RAC1
NPS
SLC18A1
SOD1
TACR1
TTR
UCN
WFS1
CAMK2A
TIMELESS
NRXN1
HDAC9
MED12
HDAC6
CDH13
DEAF1
CPLX2
CPLX1
ADCY8
ADCYAP1
ADCYAP1R1
CMKLR1
CRY1
ADRB1
GRK2
DLG4
DPP4
EGR3
ERBB3
WWC1
FOLH1
GABRA6
AGO1
GLUL
DAOA-AS1
GRIK3
GYPE
HIF1A
HCN1
AQP4
KCNJ6
NPSR1
LDHA
LTA4H
M6PR
MC1R
MC4R
ASMT
ATF3
NGFR
NTS
OAS2
PEX5L
PFKFB3
PNOC
SLCO1C1
DGCR8
SLC29A3
MAPK8
PYY
RNF123
SOD2
SYN1
TLE1
CALM2
HTR3B
LGI1
HDAC4
CHRNA2
CHRNB3
CSMD2
OR7D4
AANAT
DGKB
DUSP4
DUSP6
A2M
FGFR2
ALK
GABRA3
FGF20
DKK4
GRID1
GRN
GRM1
GRPR
GSTT1
HCRTR1
IMPA2
LIF
ARRB2
ATF4
NEFM
ATP1A3
NPAS2
ATP2A2
PENK
FEV
PPP3CC
PRKCI
BAG1
SFRP1
SLC1A1
SLC6A1
SNAP25
SNCA
SRD5A1
SERPINA6
FGF17
SGCE
CHRNA6
TBX19
ARHGEF10
NOS1
ESR2
NOS1AP
CDK5
CYP2D7
CYP2E1
NEFL
NPY2R
PAWR
AVPR1B
BAX
UQCRB
ATP5PD
CYP1A2
NQO1
ABAT
GATA1
JUN
L1CAM
NDUFB7
NPY1R
BCL2L1
SNCG
RNF103
KMO
FADD
MFN2
ECT
LINC02210-CRHR1
CECR
LOC110806262
NLRP3
EXOSC6
CRP
ACE
AGRP
COPD
GATA3
GDNF
REM1
GRM5
IFNA1
IFNA13
APOE
IL10
KRT7
LIPA
LTBP3
PAEP
SCLY
AVP
ATF7IP
OPN1SW
STAR
TAL1
THAS
CAT
ENDOU
ADIPOQ
ELK3
FLT4
SIRT1
SMCP
NFE2L2
SERPINE1
MOCOS
ZC4H2
PRL
SGCA
PKD2L1
FGF2
FKBP4
IL17A
MTCO2P12
ALB
GAD2
ACAD8
INSRR
BDNF-AS
PIK3CA
PIK3CB
PIK3CD
PIK3CG
PON1
PVALB
SORT1
TSPO
TLR4
TP53
WASF2
COPE
CUX1
EGFR
SIRT2
GABPA
IL2
ARSD
MAPK1
KL
SIGMAR1
CSF2
CTNNB1
CYP2B6
ASXL1
AGTR1
FAAH
FMR1
CRTC1
SF3B1
HMGB1
MCIDAS
LAMC2
MIR132
ACHE
PAFAH1B1
GDE1
PGC
TET2
CCL2
DST
TRPV1
YWHAE
EBPL
WASF1
ADAMTS2
MIR1202
CRTAP
PERCC1
C1QL1
CIT
CYP19A1
DAPK1
ATN1
EPHB1
EPHB2
SYNE1
PLA2G15
ARSI
IFNB1
KLK3
IL4
IL13
MARS1
MMP9
P4HB
CNTN3
CFP
PPARG
ACSS2
BCHE
SHBG
SMPD1
SST
STAT3
TGFB1
PSS
CASP1
SLA2
ACCS
UBXN11
GRAP2
BAG3
CYTIP
CXCR6
SDS
STIN2-VNTR
WDHD1
KLK8
CHM
CORT
ADORA2A
MAPK14
OR2AG1
ADRA1A
CCN2
ADRA2B
DIO1
LPAR1
EDNRA
EPO
OPN5
NLRP1
MCF2L
TGDS
MTOR
TPSG1
AMD1
GBA
AMD1P2
GCG
GPR42
GRIK4
PYCARD
PADI1
HCRTR2
CFH
HSP90AA1
FAS
LCN2
LGALS3
LRP2
MIR221
MAPT
MECP2
MFAP1
MMP2
MS
MTNR1B
ATM
NTF3
NTF4
NUCB2
P2RX4
PAM
PLA2G1B
SIAE
PPARD
AHI1
SLC6A15
PROS1
RETN
LXN
ACKR3
SLC17A7
PSMD9
RARA
BCL2
ACTB
S100A1
CCL3
SGK1
PDIA2
BMP1
SSTR4
SULT1E1
BRS3
TDO2
TERC
TIMP2
CLDN5
TNFAIP3
TNNI3
TTN
TXN
TYMS
CALCA
APLN
LPAR2
ABCC9
CEBPZ
CDKN1C
RAPGEF3
TEMPS
AHSA1
CTSC
LOC107987479
PPARGC1A
RAPGEF4
CD160
CHRNB4
CISH
ADH1B
OSR1
CD200R1
ADM
CPE
CRK
DCANP1
CRYGD
CSTA
PLB1
CYBB
CYP2C9
CYP3A4
SLC35G1
TMPRSS6
DDX53
DIO3
DLX4
DNASE1L3
EIF4E
EIF4EBP1
DMTN
ETV3
F2R
MYT1L
FOXO3
TBC1D9
FLNA
SYNM
DICER1
FOSB
ABL1
ARIH1
RNF19A
TSKU
POLDIP2
MSTN
AMH
CBLIF
B3GAT1
MORC1
DESI1
GLI3
GLP1R
GLS
AMY1A
AMY1B
GNAQ
AMY1C
IFNL3
GRIA2
GRIN1
GRIN2D
GRM2
CD274
CXCL1
GYPA
HARS1
HLA-B
HMOX1
HOXD13
HTR6
APOA4
ICAM1
IDS
IFNA2
IFNAR1
IGF1R
IGF2
IL5
LGALS1
LIFR
LIMK1
LPP
MIR134
MIR137
MIR146A
MIR155
ARSA
MBP
MCL1
MEFV
MEN1
MDD1
MPO
MT2A
ATP12A
NOTCH1
NPPA
NPTX2
NRGN
ATP4A
OGG1
P2RX3
SERPINB2
PDGFB
SERPINF1
PEG3
PLAT
PLXNA2
ATP7B
PNN
NANS
CCHCR1
DDIT4
PPARA
TRIT1
IMPACT
SAGE1
PTH
NDRG2
GPR158
GER
CCND1
REST
BRD2
TSPAN31
SAT1
CCL4
CCL11
GOLPH3
NOD2
SRSF5
DCLRE1C
PINK1
SLC2A1
SMS
BPI
SULT1A1
TCF4
TCN1
TERT
TIMP1
SERPING1
TST
CCR2
VDR
YWHAZ
CNBP
ZMYM2
AD10
CAD
ST8SIA4
MCPH1
AIMP2
TET1
CALR
CAMK2B
CAMP
SRPX
BECN1
GALR2
SELENBP1
SYT7
IL33
HGS
GPR50
NTN1
MAGED1
CD38
BCAR1
PPM1F
TLX1NB
ZGLP1
MIR708
LINC02347
C20orf181
MIR1908
CASP12
RBM14-RBM4
TMX2-CTNND1
P2RX5-TAX1BP3
MIR4646
H3P12
MIR5695
PGR-AS1
ARL4C
BCAP31
ATP6AP2
ZNF197
RCL1
LHFPL6
ALYREF
ADAM10
CDK6
CDK7
RIDA
LOC102723971
LILRB2
CASC21
CDKN2C
TNIP1
AKR1A1
CDR1
MYL12B
RBM14
ERICD
TOMM40
FST
UNC13B
GLRX3
SLCO1B1
PDLIM5
MYL12A
ADCY1
CFL1
SLC12A7
CHL1
NES
CYSLTR1
WASF3
CYP46A1
MALT1
PNPLA6
UTS2
RAB40B
AKR1C4
ADAMTS13
CACFD1
NUDT6
PSIP1
PRRT2
CHRM3
ACOT7
CHRNA5
CHRNB2
H3P10
BATF2
MRGPRX3
MRGPRX4
SLC16A10
RLN3
ANTXR2
CLU
SERPINA3
TPPP2
USH1G
INO80C
CNC2
TSACC
COL9A1
COL9A2
COL9A3
KCNH8
COMP
MAP3K8
COX4I1
GPR151
COX8A
CPOX
CPT1A
CR1
ATF2
BPIFA2
TRIM69
RSS
PARP1
CS
CSE1L
CSF1
CSF1R
CSF3
NRG4
CSPG4
CST3
TICAM1
CTLA4
CTNND1
CTRL
ADRA2C
CX3CR1
CREBRF
CYB561
ADRB2
ABCA13
ADRB3
DAO
OTUD7A
DBI
AP2B1
DCTN1
AKR1C2
GADD45A
DDIT3
OXER1
DDT
TLE5
DECR1
DEFB1
ZNF92
IDO2
NLRP6
CLYBL
DLD
DLX3
DNAH8
DNASE1
TSC22D3
AGTR2
E2F1
APLNR
EDA
ABCA1
EDN1
EEF1B2P2
EEF2
EGF
EGR1
AHR
DCP1B
ELANE
ELAVL2
ELK1
ELN
ENG
EPHA4
EPHA5
STX2
ERBB4
ETFA
ETS2
EYA1
EZH2
F3
ALDH2
FABP7
FANCD2
ALDH3A1
ACSL4
FAP
FAT1
FBLN2
FDPS
GPRC6A
FES
FGD1
FGF9
FGF13
FGFR3
FHIT
NLGN4Y
SEPHS1
P2RX2
SORCS3
FOXL1
FOXO1
PPRC1
PEG10
MCF2L2
PHF8
KDM6B
SSPO
NBEAL2
SIK2
ARC
KCNH4
CABIN1
LPAR3
SMUG1
PDSS1
CD2AP
TSSK2
ALOX5
ALOX5AP
PANX1
FSHMD1A
ALPL
NR5A1
ACKR1
CACNA1G-AS1
PCSK9
NEGR1
NGEF
GALC
PRDX5
GALR1
MTHFD1L
MRGPRX1
ASPM
SOSTDC1
KANK2
LRIT1
TES
CLEC4E
FGF21
GC
GCH1
SLC17A5
NPAS4
GHSR
SMR3A
GJA1
AMPD1
FGF22
NPTN
SIGLEC7
UQCRQ
CACYBP
IL37
DISC2
AMPD3
GPKOW
GCLC
HPGDS
BHLHE22
RABGEF1
MCAT
GLI1
APOBEC3C
AMT
GPI
GPM6A
STK32C
OR10A4
PGP
HCCAT5
GPR17
NKPD1
RSPO1
BTBD8
STPG4
GPER1
SNHG15
ANK1
SCARA5
GPR39
FFAR1
GPT
GPX4
GRIA4
GRIK2
FLVCR1
SETD2
PRSS50
GRM3
GRM4
GRM8
CXCL2
GSN
GSTP1
GTF2I
GYPB
GYPC
PSAT1
A1CF
NXPH1
H1-0
HBM
SERPIND1
HCLS1
ANXA4
ZNF354C
HINT1
ACACA
AOAH
SLC29A2
CELIAC2
TAAR6
ACACB
PRMT1
HSPA2
HSPA4
HSPA8
HSP90AB1
APOA1
APOA2
HTR5A
TNC
APOB
CELIAC5
IRF8
NAT8L
TSPAN33
ACTBL2
IGFBPL1
PWAR4
IGFALS
IGFBP1
IGFBP2
IGFBP7
IL1RN
IL2RA
FASLG
IL2RB
CXCR2
IL15
INPPL1
INSR
IRF6
ISG20
ITGA9
ITGB1
ITGB2
ITGB3
ITK
JAK2
ENHO
MALAT1
KDR
KIT
KLK1
KRAS
ACF
CCL4L1
KTN1
LAD1
LBP
MUC21
LEPR
LGALS3BP
LIG3
SMIM10L2A
SHC4
FENDRR
CIMT
LTA
LY6E
MIRLET7B
MIRLET7C
MIRLET7D
MIRLET7E
MIR106B
MIR107
MIR142
MIR143
MIR18A
MIR182
MIR183
MIR192
MIR200A
MIR21
MIR27A
MIR29B1
MIR29B2
MIR29C
MIR301A
ARRB1
MARCKS
MXD1
MAG
MAP6
MARK3
MAX
MBNL1
MDH2
ME1
MEF2A
MEIS1
KITLG
MIF
MKI67
TRPM1
MME
MMP7
MMP12
ASIP
MOG
MPG
POTEKP
VN1R17P
GPR166P
MIR133B
MIR330
MIR370
ASPA
MSMB
MT3
MTHFD1
MTTP
MTRR
MUC1
MUSK
MUTYH
MVD
MYBPH
MYD88
NDUFS4
NELL1
NF2
NFE2
NFKB1
NHS
NOTCH2
NPC1
NPPC
NRAS
ACR
NRTN
NT5E
NTRK1
NTRK3
OAT
MIR382
OCA2
ATP5F1A
TNFRSF11B
OPRL1
ORM1
ALDH7A1
OTX2
P2RX1
P2RX5
P2RY1
P2RY2
PAH
IL22
ITSN2
GEMIN4
DHH
PCBD1
ACOX1
SERPINA5
PCNA
PCNT
AADAT
IGF2-AS
MZB1
KCNK9
PDC
ZBTB7A
ATRAID
HACD3
SIRT6
PDK1
PDPK1
GHRL
INPP5K
MAP3K20
PER1
PF4
PFN1
PGD
PGF
PGR
ATP6V1B2
SERPINA1
PIGR
PIK3R1
PITX2
PLA2G2A
PLA2G4A
PLAG1
PLAU
PLG
PLXNB1
TREM1
POLG
TERF2IP
NLGN3
TOLLIP
KRT20
EPB41L4A-DT
TMEM106B
CRLS1
PPBP
NDE1
PGPEP1
CC2D1A
MKS1
LAMTOR1
PPP1R3C
CDCA8
PPP2CA
APPL2
AVPR1A
PPP2R2B
FBXW7
CHDH
PRCP
PRD
PREP
PLXNA3
RNPC3
PRKAR1A
ENAH
PRKCB
TRERF1
USE1
MAP2K5
PRLR
PSPN
PRS
LTB4R2
TWNK
B2M
CHPT1
PSMC5
PNPLA2
PSPH
PTEN
SLC4A10
PTGDS
PTGS1
MIR511
MIR202
MIR493
MIR499A
MIR503
RNF150
KIDINS220
NLGN2
STIM2
RNF213
PTPN4
GRHL3
PTPRC
SQOR
ACTA2
RAP1A
RAPSN
SIGIRR
SCPEP1
LGR6
REG1A
RFC2
RGS2
RGS7
RGS10
RNF5
SLC5A7
RNH1
GAS5
ROS1
RPL17
RPL34
RPS6KA3
RYR1
S100A8
S100A12
SAA1
CFB
ATXN2
ATXN7
SCD
BGLAP
SCN8A
SCN10A
CCL5
CCL18
CCL24
SRR
SDHD
XYLT2
SELENOP
POTEM
SFSWAP
CIAO3
SMIM10L2B
IL25
ST3GAL4
LINC00273
SIM1
SKP2
SLC1A3
SLC2A4
SLC5A2
UBE2Z
UCA1
SLC6A8
BMP6
SLC8A1
SLC9A1
SLC12A2
SLC16A1
SLC22A3
SNAI1
SOAT1
SORL1
SOX2
SPAST
SPINK1
SPOCK1
SRI
SREBF1
SRF
SRM
TRIM21
BRCA2
STAT1
STAT6
STXBP3
SULT2A1
BST1
ABCC8
VAMP7
SYP
TACR2
TACR3
TAT
TBCA
TBP
TBX5
HNF1A
TCF3
TCF7L2
TCOF1
TRD
TMBIM6
TFAP2B
TFF3
TGFA
TGFBR3
THOP1
TLR3
ACTG1
TLR5
C3
HSP90B1
TRAF6
HSP90B2P
ACTG2
TRPC3
TSNAX
TSPYL1
PHLDA2
TWIST1
UBE2D1
UBE2I
UCHL1
UCP2
UGCG
VCAM1
VLDLR
XBP1
XK
CA2
ZNF80
CA12
CACNA1E
FZD5
MANF
SLC25A20
GGCT
ASPSCR1
MMEL1
CALB1
CALB2
KREMEN2
CHPF
PPP1R3B
NEIL1
GHS
MAFK
SHCBP1
EHMT1
CAMKMT
CALCR
TNIP3
DHDDS
STN1
CALD1
CALM1
VCPIP1
ARMC9
ALPK1
WDR26
FLAD1
PPP1R2C
DNAJC5
LPAL2
CALM3
FXR1
ZBP1
TMX1
NDEL1
MAP1LC3B
CAMK2G
CAPN1
CAPN2
CAPS
ARID1A
FZD1
FZD4
FZD6
H2AC13
H2AC15
H2AC16
H2AC17
MAD1L1
ROPN1L
TSSK1B
PLA2G6
CAPNS2
PPP1R9B
GPR65
GALR3
PTPN5
RGS5
ENC1
HAT1
ABCC11
DIXDC1
DEGS1
KHSRP
TNFSF11
RUNX1T1
SOCS1
DYNLL1
PEA15
TNFSF10
CBS
SUCLA2
NRP1
KYAT1
CFLAR
CCK
KRIT1
MBD2
H2AC11
TRPA1
NOL3
F2RL3
ERDA1
CCT
CD1A
CREB3L1
RGN
P2RX6
SYNGR1
DEPDC7
NLRP12
SLC33A1
CD6
GPR55
MS4A1
HMGN3
CD163
PPIG
COX5A
MUC16
OPN4
TP53INP1
CDYL
AIM2
FHL5
ATG5
ROCK2
CABP1
CD36
TBX4
GDF15
NPEPPS
EEF1E1
CCL4L2
GTF2IRD1
NR1D1
ISG15
FEZ1
WSCD2
KDM4A
CD81
BMS1
DAZAP2
KEAP1
ZBTB24
SV2A
CASP8AP2
NOTCH3
MDD2
MAFD1
MAFD2
MAFD3
MAFD4
MAFD5
MAFD6
MAFD8
MAFD9
INS
HTR1D
PRNP
NR4A2
PICK1
DNMT1
GRID2
TPO
CBLN1
GNRH1
DLG1
PTCH1
PRKN
BRAF
LRRK2
MAP2K1
DVL3
GNAS
CREBBP
GABRA1
KDM6A
TOR1A
HLA-DQB1
COL2A1
ITIH3
COL1A1
SYNJ1
PRODH
GLI2
C9orf72
FGF8
SHANK3
SHH
COL11A2
MAP2K2
COL11A1
ANK3
ZNF804A
HLA-DRB1
TWIST2
IDUA
SYN2
KMT2A
ALX4
LOC106627981
EP300
WASHC5
POU1F1
POLG2
FLNB
GABRD
KMT2D
AIP
RRM2B
TSC2
ATXN8OS
FRAXA
FADS1
PTPN11
H2AC18
PAX6
CISD2
MEF2C
IMPA1
CNTNAP2
ZIC2
TGIF1
DISP1
TONSL
MT-ND1
DLL1
CDH23
SORCS2
HP1BP3
SCN1A
MAN2B1
ZBTB20
VCP
CHRNA7
NFIX
MED13L
SIX3
FAM20C
GPC6
TARDBP
SLC25A4
CRLF1
LRP8
STIL
USH2A
HESX1
CDON
ALG9
TTC9B
GABRG2
HTR2B
GAS1
DLG3
FOXH1
TP63
CLCF1
CHD7
ELP4
TG
NODAL
PARK7
MT-TL1
BMPER
CD96
KLHL7
PDE11A
LMAN2L
VPS13C
HLA-DQA1
ADH1C
LPL
RGS4
PDGFRB
NEB
SP4
SETD5
GRIK1
TEF
GNAL
TDGF1
PALS1
WAC
TRAPPC9
CSNK1E
KMT2B
NTNG2
KCTD17
CHST3
FUS
CCDC22
PRKACA
GABRA2
GPC4
EIF2B5
TBX1
USP8
LINC02153
LINC02152
PSAP
KCNQ3
MAP2
SMIM30
LINC01108
FZD2
HSPG2
GABRB1
PEX6
CLN6
CYP27A1
PIGN
SOX5
STAG2
CHMP2B
SCN9A
PTPN22
GNAI2
TRANK1
NPAS3
SLC25A24
SNCAIP
STUB1
DMD
TONSL-AS1
TREM2
NBN
GABRA5
PTH1R
SMC1A
CASR
DNAJC13
PHF21A
FBN1
CDH11
GLB1
ARSB
PIGT
SPECC1L
PRMT7
CSTB
TMEM132D
CSMD1
CDKN1B
DDC
PDCD1
SHANK2
GALT
PLOD1
GABRB2
SLC2A3
SIN3A
SLC26A1
PODXL
MIR433
GABBR1
KCNH1
EMP1
RAF1
DRD5
PMM2
PREPL
CACNA1A
MAF
DNAJC6
INPP1
LBR
ATRX
STX1A
GHR
NF1
AHDC1
NDUFV2
ERF
NAGA
CLCN1
PRKCG
PMS2
RERE
SUFU
CHI3L1
SCN2A
NCAN
HMCN1
ZEB2
TFAP2A
SQSTM1
STXBP1
AP2S1
SETD1A
METTL13
PIGA
GADL1
KMT2E
IQSEC2
PLCG1
ANKRD11
LEPQTL1
TAF1
CACNB2
TRPV4
PTCHD1
MIR24-1
C19orf12
KAT5
CCBE1
SLC26A2
PKDCC
TRRAP
EDARADD
TK2
SETBP1
BMP2
CTU2
FAT4
GLUD2
TCF20
ATP13A2
AARS2
SMC3
DLK1
GRIP1
HRAS
COQ2
LOC107032825
MIR30E
NR1H3
IL1R1
FMO3
PROKR2
SLC7A6OS
FH
MMP1
ATRIP
GNRHR
DNMT3B
SOX9
MBD5
ADORA1
PIEZO2
CLIP1
IGFBP3
BCR
RAI1
PIGL
TUBB
HLA-A
DVL1
EDAR
TF
MADD
TREX1
ERCC1
SLC18A3
LOC102724058
SLC1A4
PIK3C2A
GLA
PCDH19
CDKN1A
ANTXR1
WNT5A
MEG3
KISS1R
COL7A1
TAC3
DGKH
SLC45A1
ASXL3
SCN1B
PROK2
IQSEC1
INPP5E
CASD1
DYT15
PSNP2
PSNP3
PANK2
FGF23
NALCN
PRICKLE2
RUNX2
KCNT1
USH1C
SELP
CCND2
ATXN10
ETS1
TBK1
KISS1
POR
RAB39B
BUB1B
BRAT1
LOC112543470
DPYSL5
ROR2
NSUN2
MT-CO1
OPRD1
SPTBN1
GIGYF2
CHD2
NEK1
MSTO1
ITPR1
PROP1
TENM4
DPH1
SPEN
KCNMA1
MYO7A
TSHB
NSMF
AGER
ADA
SOST
PIGY
CACNG2
VPS13A
SMARCA4
SYNGAP1
GPC6-AS2
RNASEH2C
KCNN3
SOS1
SMARCA2
STX16
FOXC1
DEPDC5
ADNP
EPM2A
MYOD1
DYRK1A
NR1H4
PGAP1
HSD17B4
BMPR1A
CASP3
DYNC2H1
KCNJ2
NPPB
ALG3
ARID2
KAT6B
HMBS
RMRP
TMEM94
MSH2
FBXO31
ARID1B
GRIK5
F2
MT-CO3
MIR185
MDH1
WDR35
GABRA4
RET
PURA
RSPRY1
VPS35
NEXMIF
DPP10
CACNA1G
NCS1
PPOX
MILR1
TGFBR2
CACNA1H
RPS20
FOXP2
MLH1
SPRY4
HS6ST1
WDR11
EXTL3
GRIN2C
PDZD7
PCDH15
EXT2
XYLT1
ATXN1
ADGRV1
FANCL
HDAC8
GMNN
SLC35C1
CDKN2B
PDE5A
MT-ND5
RSRC1
OPA1
SPTAN1
HEPACAM
CCNF
IRAK1
MTOR-AS1
PARK10
PARK16
PARK12
CELIAC10
CELIAC11
CELIAC12
CELIAC13
CELIAC9
CELIAC6
CELIAC7
CELIAC8
PARK21
ADCY2
MDGA1
PHGDH
BUD23
MT-TS2
VIP
MT-ND4
JPH3
DGUOK
YWHAH
APOD
ERVW-1
CHCHD10
PITX1
DOK7
KIAA0586
MAN1B1
NSD1
PPIEL
HUWE1
FIG4
HNRNPA1
PRKCE
CLRN1
KCNQ2
TMEM216
EIF4H
CLIP2
BAZ1B
KIAA1109
CC2D2A
LOC109461479
RPS24
EIF4G1
MLXIPL
DPYD
HMGCR
VWF
NKX2-5
FAN1
APC
ATRIP-TREX1
MIR144
USP9X
MLH3
CEP57
PTS
B3GLCT
B3GALT6
BMP4
TSC1
PIGG
FOXG1
CNOT3
METTL23
SMARCB1
TRIP11
[truncated: 10,971 more rows]
