# Supplementary material for: Bioinformatics and computational chemistry approaches to explore the mechanism of the anti-depressive effect of ligustilide
Source: Sci Rep. 2023 Apr 3;13:5417. doi: 10.1038/s41598-023-32495-7 (PMC10070278; doi:10.1038/s41598-023-32495-7)
Supplement: Supplementary file 4 — Supplementary Table S4. [file 41598_2023_32495_MOESM4_ESM.xls]

## Sheet: Sheet1
Table S4. Possible target genes for Ligustilide
Gene
CHRNA1
AR
CAPN1
MAP2
CHRNA3
CHRNA4
ROS1
CHRND
CHRNB1
CHRNG
CHRNB4
ACHE
PPARG
PTGS1
SRC
HMGCR
PDE5A
NR3C2
PGR
KDR
ESR1
TNKS
RXRA
ABCB1
SST
KL
NOS2
PTGS2
GABRA1
VPS4B
UNG
UGDH
UEVLD
USP19
USP14
TNNC2
TAF9
TJP1
TPK1
TBC1D14
CANT1
SRP19
PRKD2
AMD1
MEX3D
PRPS1
RHO
ARHGEF12
ARHGAP11A
RBP3
RGS6
RGS18
PTPRN
PTPRF
RAB5C
RAB31
RAC1
REPS2
REPS1
VAV1
F2
SMG7
S100P
S100A8
S100A11
RUFY3
PRKCQ
P4HB
RUNX1T1
ACP3
EGF
PLA2G2A
PGAM1
SIN3B
NUCB1
NR1D2
NMRK1
SNU13
OGG1
NPL
NAGK
MYNN
MOG
APIP
AOC3
NDC80
EIF2AK2
ITPKC
PPA1
HDAC6
HMGB2
HNRNPLL
NMT1
GSTA1
GAD1
GPI
CCNE1
CCND1
FBP1
FLOT2
XPOT
EIF4E
EDC3
MDM2
POLR2H
POLR1F
SATB2
DAB1
DHRS4
DAPK3
CYCS
CYB5B
CTH
CREBBP
CPSF3
GCM1
CITED2
CAPN2
CALML3
GOT1
ANXA3
ALK
ACBD7
ACR
ANP32A
RPS3
BCL2
NFE2L2
TNF
AKT1
IL6
TLR4
HMOX1
MAPK14
JUN
NQO1
KEAP1
CASP3
VEGFA
PIK3CA
RELA
SOD1
MAPK8
STAT3
NOS3
DENR
NR4A1
TRPA1
GFAP
CA1
BECN1
MTA1
RHOA
MTOR
PRKAA2
IL1B
HIF1A
MFN1
CASP9
ADAM10
CAT
TRPM8
SRARP
CCL2
SLC7A11
MFN2
BDNF
CCK
NR1I2
IL10
MMP2
FOXO1
MYD88
OCLN
CD36
TP53
BRCA1
CXCR4
AHR
NLRP3
MGAM
MAPK3
MOGAT3
CASP8
MYC
NFKB1
CTNNB1
IGF1
BMP3
IFI16
PRRX2
CACNA1I
NME2
DGAT2
IL8
CXCL8
ATG14
HDAC7
IL2
FTL
GPT
OSTC
FIS1
ABCC1
