# Supplementary material for: Bioinformatics and computational chemistry approaches to explore the mechanism of the anti-depressive effect of ligustilide
Source: Sci Rep. 2023 Apr 3;13:5417. doi: 10.1038/s41598-023-32495-7 (PMC10070278; doi:10.1038/s41598-023-32495-7)
Supplement: Supplementary file 5 — Supplementary Table S5. [file 41598_2023_32495_MOESM5_ESM.xls]

## Sheet: Sheet1
Table S5. The intersection of depression-related genes with target genes of Ligustilide
Gene
MMP2
CXCR4
BRCA1
CAPN1
CHRNB1
FOXO1
RHO
EIF4E
IL10
ACR
MDM2
MFN1
CANT1
PGR
ABCB1
MAPK14
SATB2
STAT3
TNKS
KEAP1
S100A8
ACHE
CASP3
MGAM
NQO1
MAP2
NOS3
GFAP
PPA1
GAD1
IGF1
CYCS
KL
IFI16
TNF
CREBBP
TRPA1
PTGS2
POLR1F
RUNX1T1
ESR1
SST
SLC7A11
GABRA1
MAPK8
PTPRN
REPS1
SRC
SMG7
CASP9
CAT
NFKB1
ABCC1
RBP3
RAC1
S100P
NLRP3
PLA2G2A
BDNF
GPI
PPARG
CXCL8
CHRNB4
PRPS1
CTH
TJP1
MYD88
UGDH
CHRNA1
MAPK3
RGS6
AMD1
HDAC6
NOS2
BCL2
MFN2
NUCB1
AHR
NFE2L2
FIS1
NR1D2
VEGFA
MYC
EIF2AK2
CITED2
OCLN
SOD1
CAPN2
NR4A1
PDE5A
MTA1
NMT1
TRPM8
RXRA
CD36
FTL
IL6
PRKAA2
NME2
PIK3CA
HIF1A
RELA
TLR4
AKT1
NR1I2
JUN
AR
ATG14
EGF
F2
CTNNB1
CCND1
GPT
HMGCR
NR3C2
HMOX1
PTPRF
FBP1
TP53
CHRNA3
IL1B
CHRNG
ROS1
ARHGAP11A
DAB1
ALK
EDC3
RPS3
CASP8
MOG
RHOA
OGG1
MTOR
AOC3
ADAM10
CCK
CCL2
KDR
IL2
CHRNA4
CHRND
ACP3
P4HB
BECN1
PTGS1
CA1
UEVLD
SIN3B
VAV1
CACNA1I
